# Supplementary material for: Highly Bright Silica-Coated InP/ZnS Quantum Dot-Embedded Silica Nanoparticles as Biocompatible Nanoprobes
Source: Int J Mol Sci. 2022 Sep 19;23(18):10977. doi: 10.3390/ijms231810977 (PMC9502493; doi:10.3390/ijms231810977)
Supplement: Supplementary file 1 [file ijms-23-10977-s001.zip]

Archive with 1 entries (1 files):
- ijms-1905826-supplementary.pdf
